# Supplementary material for: Application of Two-Eyed Seeing in Adolescent Mental Health to Bridge Design Thinking and Indigenous Collective Storytelling
Source: Int J Environ Res Public Health. 2022 Nov 14;19(22):14972. doi: 10.3390/ijerph192214972 (PMC9690396; doi:10.3390/ijerph192214972)
Supplement: Supplementary file 1 [file ijerph-19-14972-s001.zip]

Archive with 1 entries (1 files):
- ijerph-1924580-supplementary.pdf
